# Supplementary material for: Developing an online food composition database for an Indigenous population in south-western Uganda
Source: Public Health Nutr. 2021 Apr 12;24(9):2455–64. doi: 10.1017/S1368980021001397 (PMC8145457; doi:10.1017/S1368980021001397)
Supplement: Supplementary file 1 [file S1368980021001397sup001.xlsx]

## Sheet: Foglio1
Description	Translation in Rukiga	Category	SOLD	NCF	GCF	WATER	TOTNIT	PROT	FAT	CHO	KCALS	KJ	STAR	OLIGO	TOTSUG	GLUC	GALACT	FRUCT	SUCR	MALT	LACT	ALCO	ENGFIB	AOACFIB	SATFAC	SATFOD	TOTn6PFAC	TOTn6PFOD	TOTn3PFAC	TOTn3PFOD	MONOFACc	MONOFODc	MONOFAC	MONOFOD	POLYFACc	POLYFODc	POLYFAC	POLYFOD	SATFACx6	SATFODx6	TOTBRFAC	TOTBRFOD	FACTRANS	FODTRANS	CHOL	NA	K	CA	MG
Matoke with dried beans	Akatongo kebitookye nebihimba byomiire	vegetable based dish	16.52	0	0	72.9873	0.369267	3.00067	0.374333	20.3183	89.1533	373.018	6.769	0	14.9103	3.389	0	3.5	8.002	0	0	0	2.34567	0	0	0.108667	11.27	0.028	15.19	0.035	11.55	0.028	0	0.0193333	26.46	0.063	0	0.137667	31.99	0.077	0	0	0	0	0	395.827	383.357	14.79	37.61
Matoke with fresh beans	Akatongo kebitookye nebihimba mbibisi/entondore.	vegetable based dish	22.726	0	0	76.274	0.36927	2.353	0.268	19.284	82.29	344.301	3.84	0	14.9103	3.389	0	3.5	8.002	0	0	0	2.34567	0	0	0.10867	11.27	0.028	15.19	0.035	11.55	0.028	0	0.01933	26.46	0.063	0	0.13767	31.99	0.077	0	0	0	0	0	395.827	383.357	11.02	37.61
Orange Sweet potatoes and dried beans	Akatongo kebitakuri ebyakizari nebihimba byomiire	Cereal with vegetables dish	21.07	4.375	0.63	68.4373	0.572267	3.77067	0.234333	23.9583	110.153	460.882	7.469	0	0.770333	0.169	0	0.07	0.464	0	0	0	2.41567	0	0	0.0386667	0	0	0	0	0	0	0	0.0193333	0	0	0	0.137667	0	0	0	0	0	0	0	400.027	299.357	39.99	23.61
Orange Sweet potatoes and fresh beans	Akatongo kebitakuri ebyakizari nebihimba mbibisi/entondore	Cereal with vegetables dish	27.276	4.375	0.63	71.724	0.57227	3.123	0.128	22.924	103.29	432.165	4.54	0	0.77033	0.169	0	0.07	0.464	0	0	0	2.41567	0	0	0.03867	0	0	0	0	0	0	0	0.01933	0	0	0	0.13767	0	0	0	0	0	0	0	400.027	299.357	36.22	23.61
Yellow Sweet potatoes and fresh beans	Akatongo kebitakuri ebyakyinekye nebihimba mbibisi/entondore	Cereal with vegetables dish	27.276	4.375	0.63	71.724	0.57227	3.123	0.128	22.924	103.29	432.165	4.54	0	0.77033	0.169	0	0.07	0.512	0	0	0	2.41567	0	0	0.03867	0	0	0	0	0	0	0	0.01933	0	0	0	0.13767	0	0	0	0	0	0	0	400.027	299.357	34.82	23.61
Yellow Sweet potatoes and dried beans	Akatongo kebitakuri ebyakinekye nebihimba byomiire.	Cereal with vegetables dish	21.07	4.375	0.63	68.4373	0.572267	3.77067	0.234333	23.9583	110.153	460.882	7.469	0	0.770333	0.169	0	0.07	0.512	0	0	0	2.41567	0	0	0.0386667	0	0	0	0	0	0	0	0.0193333	0	0	0	0.137667	0	0	0	0	0	0	0	400.027	299.357	38.59	23.61
Irish potatoes with dried beans	Akatongo kemondi nebihimba byomire	Cereal with vegetables dish	0	4.375	0.63	75.7173	0.572267	3.56067	0.234333	17.1683	80.7533	337.872	16.079	0	0.770333	0.169	0	0.07	0.512	0	0	0	2.41567	0	0	0.0386667	0	0	0	0	0	0	0	0.0193333	0	0	0	0.137667	0	0	0	0	0	0	0	400.027	299.357	15.49	23.61
Irish potatoes with fresh beans	Akatongo kemondi nebihimba mbibisi/entondore	Cereal with vegetables dish	6.206	4.375	0.63	79.004	0.57227	2.913	0.128	16.134	73.89	309.156	13.15	0	0.77033	0.169	0	0.07	0.512	0	0	0	2.41567	0	0	0.03867	0	0	0	0	0	0	0	0.01933	0	0	0	0.13767	0	0	0	0	0	0	0	400.027	299.357	11.72	23.61
Yam with dried beans	Akatongo kamatekyeri nebihimba byomiire	Cereal with vegetables dish	0	0	0	64.5873	0.558267	3.49067	0.374333	28.3683	123.453	516.529	27.279	0	0.770333	0.169	0	0.07	0.512	0	0	0	2.55567	0	0	0.108667	0	0	0	0	0	0	0	0.0193333	0	0	0	0.137667	0	0	0	0	0	0	0	407.027	285.357	20.39	22.21
Yam with fresh beans	Akatongo kamatekyeri nebihimba mbibisi/entondore	Cereal with vegetables dish	6.206	0	0	67.874	0.55827	2.843	0.268	27.334	116.59	487.813	24.35	0	0.77033	0.169	0	0.07	0.512	0	0	0	2.55567	0	0	0.10867	0	0	0	0	0	0	0	0.01933	0	0	0	0.13767	0	0	0	0	0	0	0	407.027	285.357	16.62	22.21
Pumpkin with dried beans	Akatongo kamonzi nebihimba byomiire	vegetable based dish	4.41	0	0	85.0973	0.369267	2.79067	0.234333	8.69833	44.3533	185.574	5.369	0	0.280333	0.029	0	0	0.232	0	0	0	1.57567	0	0	0.0386667	0	0	0	0	0	0	0	0.0193333	0	0	0	0.0676667	0	0	0	0	0	0	0	395.127	103.357	22.49	13.81
Pumpkin with fresh beans	Akatongo kamonzi nebihimba mbibisi/entondore	vegetable based dish	10.616	0	0	88.384	0.36927	2.143	0.128	7.664	37.49	156.858	2.44	0	0.28033	0.029	0	0	0.232	0	0	0	1.57567	0	0	0.03867	0	0	0	0	0	0	0	0.01933	0	0	0	0.06767	0	0	0	0	0	0	0	395.127	103.357	18.72	13.81
Dried beans with green leaves	Ebihimba byomiire namababi mabisi gakinyasi	vegetable based dish	1.64	0	0	71.5007	1.00593	6.76733	0.507667	15.1517	87.4867	366.044	12.919	0	0.763667	0.079	0	0	0.632	0	0	0	4.29233	0	0	0.105333	0	0	0	0	0	0	0	0.0526667	0	0	0	0.184333	0	0	0	0	0	0	0	398.793	280.023	60.89	36.31
Fresh beans with green leaves	Ebihimba bibisi namababi mabisi entendore yebihimba namababi mabisi gakinyasi	vegetable based dish	18.546	0	0	80.454	0	5.003	0.218	12.334	68.79	287.817	4.94	0	0	0	0	0	0	0	0	0	0	0	0	0	0	0	0	0	0	0	0	0	0	0	0	0	0	0	0	0	0	0	0	393	0.89	50.62	0.76
Mushrooms with eggplants	Emboga zentoga nebituzi.	vegetable based dish	7.953	0	0	91.047	0	1.386	0.297	5.511	25.08	104.935	2.64	0	0	0	0	0	0	0	0	0	0	0	0	0	0	0	0	0	0	0	0	0	0	0	0	0	0	0	0	0	0	0	0	393	0.89	8.02	0.76
Amaranth leaves with dried beans	Emboga zadodo nebihimba byomire.	vegetable based dish	0	0	0	73.7653	1.01467	6.32467	0.478333	12.4463	76.1333	318.542	10.979	0	0.719333	0.068	0	0.062	0.544	0	0	0	3.69467	0	0	0.121667	0	0	0	0	0	0	0	0.0763333	0	0	0	0.189667	0	0	0	0	0	0	0	401.397	408.557	96.18	65.46
Amaranth leaves with fresh beans	Emboga zadodo nebihimba mbibisi/entondore	vegetable based dish	14.552	0	0	81.472	0.1488	4.806	0.229	10.021	60.04	251.207	4.111	0	0.062	0	0	0.062	0	0	0	0	0	0	0	0.031	0	0	0	0	0	0	0	0.031	0	0	0	0.031	0	0	0	0	0	0	0	396.41	168.29	87.34	34.86
Amaranth leaves with groundnuts	Emboga zadodo nebinyobwa	vegetable based dish	39.576	0	0	56.448	0.1488	10.11	15.053	14.577	221.2	925.501	6.151	0	0.062	0	0	0.062	0	0	0	0	0	0	0	0.031	0	0	0	0	0	0	0	0.031	0	0	0	0.031	0	0	0	0	0	0	0	396.41	168.29	105.7	34.86
Peas with cassava	Akatongo kamasaza namuhongo	Cereal with vegetables dish	0	1.8125	0.232	69.314	0.3733	2.293	0.604	26.35	113.91	476.599	24.674	0	1.328	0.14	0	0.07	1.048	0.07	0	0	2.285	0	0	0.157	0	0	0	0	0	0	0	0.128	0	0	0	0.232	0	0	0	0	0	0	0	395.8	249.59	17.51	21.77
Peas with matoke	Akatongo kamasaza nebitookye	Cereal with vegetables dish	16.52	1.8125	0.232	75.404	0.3103	2.643	0.674	17.95	81.71	341.875	4.304	0	14.978	3.36	0	3.5	8.118	0	0	0	2.075	0	0	0.157	11.27	0.028	15.19	0.035	11.55	0.028	0	0.058	26.46	0.063	0	0.302	31.99	0.077	0	0	0	0	0	393.7	347.59	8.41	32.97
Peas with yellow sweet potatoes	Akatongo kamasaza nebitakuri ebyakyinekye	Cereal with vegetables dish	21.07	6.1875	0.862	70.854	0.5133	3.413	0.534	21.59	102.71	429.739	5.004	0	0.838	0.14	0	0.07	0.628	0	0	0	2.145	0	0	0.087	0	0	0	0	0	0	0	0.058	0	0	0	0.302	0	0	0	0	0	0	0	397.9	263.59	32.21	18.97
Peas with Irish potatoes	Akatongo kamasaza nemondi	Cereal with vegetables dish	0	6.1875	0.862	78.134	0.5133	3.203	0.534	14.8	73.31	306.729	13.614	0	0.838	0.14	0	0.07	0.628	0	0	0	2.145	0	0	0.087	0	0	0	0	0	0	0	0.058	0	0	0	0.302	0	0	0	0	0	0	0	397.9	263.59	9.11	18.97
Peas with orange sweet potatoes	Akatongo kamasaza nebitakuri ebyakyizari	Cereal with vegetables dish	21.07	6.1875	0.862	70.854	0.5133	3.413	0.534	21.59	102.71	429.739	5.004	0	0.838	0.14	0	0.07	0.58	0	0	0	2.145	0	0	0.087	0	0	0	0	0	0	0	0.058	0	0	0	0.302	0	0	0	0	0	0	0	397.9	263.59	33.61	18.97
Fried fish with groundnuts sauce	ezenyajja kirimu ebinyobwa	Fish based dish	69.9518	0	0	29.0871	0	41.3025	19.1818	8.17922	355.849	1488.87	2.36364	0	0	0	0	0	0	0	0	0	0	0	0	0	0	0	0	0	0	0	0	0	0	0	0	0	0	0	0	0	0	0	0	393	0.89	34.9465	0.76
Beans with groundnuts sauce	emboga zebihimba ne binyobwa	vegetable based dish	43.0946	0	0	55.461	0	10.7748	17.2512	13.5697	236.016	987.489	4.52444	0	0	0	0	0	0	0	0	0	0	0	0	0	0	0	0	0	0	0	0	0	0	0	0	0	0	0	0	0	0	0	0	393	0.89	29.1011	0.76
Dried corn with fresh beans	empejjeri zirimu nebihimba byomiire	Cereal with vegetables dish	37.554	0	0	61.446	0	5.049	1.65	30.096	150.81	630.989	3.96	0	0	0	0	0	0	0	0	0	0	0	0	0	0	0	0	0	0	0	0	0	0	0	0	0	0	0	0	0	0	0	0	393	0.89	11.98	0.76
Dried corn with dried beans	empejjeri zirimu nebihimba mbibisi/entondore.	Cereal with vegetables dish	30.492	0	0	57.706	0.4202	5.786	1.771	31.273	158.62	663.666	7.293	0	0.319	0.033	0	0	0.264	0	0	0	1.793	0	0	0.044	0	0	0	0	0	0	0	0.022	0	0	0	0.077	0	0	0	0	0	0	0	395.42	117.49	16.27	15.61
***NOTE: The recipes come from myfood24 composition database. The ingredients and the cooking changes of the recipes were mapped using myfood24 database.
[truncated: 73 more columns]
